# Supplementary material for: Silent Inflammation: A Critical Narrative Review of the Relationship Between Periodontal Disease and Psychosis—The Role of Oxidative Stress and Iatrogenic Comorbidities
Source: Antioxidants (Basel). 2026 May 28;15(6):679. doi: 10.3390/antiox15060679 (PMC13295320; doi:10.3390/antiox15060679)
Supplement: Supplementary file 1 [file antioxidants-15-00679-s001.zip]

Archive with 2 entries (2 files):
- Supplementary Table S1.docx
- Supplementary_Table_S2_FIXED.docx
